# Supplementary material for: Apolipoprotein E knockout may affect cognitive function in D-galactose-induced aging mice through the gut microbiota–brain axis
Source: Front Neurosci. 2022 Sep 15;16:939915. doi: 10.3389/fnins.2022.939915 (PMC9520596; doi:10.3389/fnins.2022.939915)
Supplement: Supplementary Table 1 — Differential metabolites identified by LC-MS. [file Table_1.XLSX]

## Sheet: APOE_Model
ID	m/z	Retention time (min)	Ion mode	Metabolites	Compound ID	Super Class	Class	Sub Class	level	kegg	Score	Fragmentation Score	Adducts	Formula	Mass Error (ppm)	VIP	P-value	adj.P-value	log2(FC)	FC	average(APOE)	average(Model)	APOE1	APOE2	APOE3	APOE4	APOE5	APOE6	APOE7	APOE8	Model1	Model2	Model3	Model4	Model5	Model6	Model7	Model8
13.91_701.5375n	740.521	13.9122	pos	PE(16:0/P-18:1(11Z))	HMDB0008951	Lipids and lipid-like molecules	Glycerophospholipids	Glycerophosphoethanolamines	*		39	0.428	M+Na, M+K	C39H76NO7P	2.23656	15.5892	0.0285202	0.985767	0.672919	1.5943	5.42715e+06	3.4041e+06	7.22478e+06	5.22296e+06	5.9435e+06	4.84773e+06	5.67165e+06	4.91306e+06	4.56336e+06	5.03015e+06	2.71803e+06	5.85897e+06	1.27902e+06	5.85548e+06	1.05382e+06	4.7319e+06	809964	4.92565e+06
2.56_219.1103n	220.118	2.56097	pos	Pantothenic Acid	241	Organic oxygen compounds	Organooxygen compounds	Alcohols and polyols	**	C00864	57	88.5	M+H, M+Na, M+H-H2O	C9H17NO5	-1.53943	6.3219	7.71963e-05	0.0234844	-1.05788	0.480337	262398	546279	233357	147734	213509	277535	179970	491408	327898	227772	526335	416271	543574	569929	552087	499277	759544	503214
12.60_766.5404m/z	766.54	12.5976	neg	PC(20:4(5Z,8Z,11Z,14Z)/15:0)	LMGP01011901	Lipids and lipid-like molecules	Glycerophospholipids	Glycerophosphocholines	**	C00157	37.4	0	M-H	C43H78NO8P	1.5039	5.82736	0.0389805	0.985767	-0.395977	0.759975	1.1894e+06	1.56505e+06	205343	1.24103e+06	1.53621e+06	1.42047e+06	1.35055e+06	1.66898e+06	1.08285e+06	1.00978e+06	1.53577e+06	1.72023e+06	1.64761e+06	1.56016e+06	1.48979e+06	1.60463e+06	1.36665e+06	1.59559e+06
2.57_218.1027m/z	218.103	2.56977	neg	Isovalerylalanine	HMDB0000747	Organic acids and derivatives	Carboxylic acids and derivatives	Amino acids, peptides, and analogues			45.7	33.8	M+FA-H	C8H15NO3	-4.02791	3.9572	1.04819e-05	0.0072072	-1.23097	0.426031	75233.2	176591	64638.3	41569.8	61035	81234.9	56211.2	130680	99448.1	67049.1	166986	134662	169326	196423	192670	155356	239584	157719
0.75_160.1329m/z	160.133	0.747183	pos	METHACHOLINE	43545	Organic nitrogen compounds	Organonitrogen compounds	Quaternary ammonium salts		C07471	52.3	72.9	M+H	C8H17NO2	-1.73381	3.01979	0.0397816	0.985767	-0.341325	0.789316	330188	418322	292162	287399	305856	346535	339223	365681	413772	290875	265177	399389	341311	391148	595187	465225	393026	496111
4.45_284.2063m/z	284.206	4.45098	pos	Pentadecylic acid(d3)	45753	Unclassified	Unclassified	Unclassified			38.3	0	M+K	C15H27D3O2	-0.991071	1.94486	0.000824782	0.133437	0.888892	1.85175	54881.1	29637.4	79337.5	76100.6	43156.9	36820	59064.3	54948.2	46476.8	43144.2	32635.5	24658.9	38775.2	31079.8	23318.6	31025.9	21493.3	34111.4
5.20_370.2197n	388.254	5.20005	pos	Octaethylene glycol	HMDB0094680	Organic oxygen compounds	Organooxygen compounds	Ethers			50.8	60.1	M+NH4, M+K, M+Na, M+H	C16H34O9	-1.5856	1.85502	0.0343344	0.985767	0.142184	1.10357	279077	252884	272220	325571	266188	258448	267156	309189	262284	271556	233174	263669	265430	249496	216314	265681	251412	277899
0.76_276.1436m/z	276.144	0.761033	pos	1,1'-(Tetrahydro-6a-hydroxy-2,3a,5-trimethylfuro[2,3-d]-1,3-dioxole-2,5-diyl)bis-ethanone	HMDB0032527	Organic oxygen compounds	Organooxygen compounds	Ethers			37.7	0	M+NH4	C12H18O6	-2.08083	1.73012	0.00411173	0.445752	1.26972	2.41115	47472.7	19688.9	70480.5	39281	57129.8	36695.8	48940.1	30774.8	17445.3	79034.6	21990.6	28361.1	7553.06	3034.51	22880.4	29409.4	15786.4	28495.5
2.71_384.1143m/z	384.114	2.71168	pos	Succinyladenosine	HMDB0000912	Nucleosides, nucleotides, and analogues	Purine nucleosides	Unclassified			48.8	51.5	M+H	C14H17N5O8	-1.81008	1.5797	0.00415985	0.445752	0.382735	1.30381	84759	65008.6	83008.2	96066	89501.8	72690.3	101356	75081.3	72323.7	88044.1	60694	94145	65855.4	63841.5	61059.1	60543.5	57816.5	56114
5.05_326.1935n	344.227	5.04727	pos	Heptaethylene glycol	HMDB0061835	Organic oxygen compounds	Organooxygen compounds	Ethers			55	81.2	M+NH4, M+K, M+Na, M+H	C14H30O8	-1.67525	1.48004	0.0491217	0.985767	0.144542	1.10538	184309	166738	181358	217519	177456	170404	171478	194575	179683	182001	146220	166156	171904	174485	142893	175284	160440	196526
10.84_386.3258m/z	386.326	10.8415	pos	Pentadecanoylcarnitine	HMDB0062517	Lipids and lipid-like molecules	Fatty Acyls	Fatty acid esters	*		44.3	30.1	M+H	C22H43NO4	-1.86701	1.441	0.000234913	0.0503645	0.973761	1.96395	26268.3	13375.2	33579.7	27951.4	13988.8	22284.1	35334	26837	29640.9	20530.5	12452	16755.4	13160.5	16645.3	10377.9	11135.1	13986.4	12489.1
0.68_120.0656m/z	120.066	0.67785	pos	AMINOHYDROXYBUTYRIC ACID	44197	Unclassified	Unclassified	Unclassified			55.7	80.4	M+H	C4H9NO3	0.295092	1.42294	0.0459917	0.985767	0.44236	1.35882	70211.4	51670.7	71762.6	34070.7	68180	75840.9	71107.4	83558.9	77688.5	79482.4	78770.1	39509.2	39600.2	34234.1	55590	39314.6	80284.4	46062.9
1.16_276.1437m/z	276.144	1.1559	pos	Glutarylcarnitine	LMFA07070066	Lipids and lipid-like molecules	Fatty Acyls	Fatty acid esters	*		45.5	34.4	M+H	C12H21NO6	-1.62245	1.416	0.00797322	0.678217	1.03609	2.05066	34892.5	17015.3	46316.6	55162.3	34998.4	25138.2	36675.1	25449.8	14591.4	40808.8	15503.8	29574.2	5573.65	2348.39	19676.9	26859.3	11816	24769.9
1.44_262.1645m/z	262.165	1.44212	pos	3-hydroxyisovalerylcarnitine	LMFA07070041	Lipids and lipid-like molecules	Fatty Acyls	Fatty acid esters	*		45.3	31.6	M+H	C12H23NO5	-1.50149	1.37853	0.0381128	0.985767	0.335275	1.26162	60964.7	48322.7	50909.6	53352.7	45650.4	60318.5	64375.6	81555.2	80543.1	51012.9	49289.9	44541.8	45218.2	52178.7	41531	43243.2	64958.8	45619.6
12.43_436.3542m/z	436.354	12.4314	pos	OCTADECYLPHOSPHOCHOLINE	44313	Unclassified	Unclassified	Unclassified			37.5	0	M+H	C23H50NO4P	-1.93481	1.33274	0.000373084	0.0732932	-0.497021	0.708569	34335.2	48457.1	27926.4	33725.1	29189	35047.8	35029.6	42222.2	38629.5	32911.7	47960.3	52810.4	35216.8	60626.9	45693.7	46143.8	47861.1	51343.5
11.11_482.3238m/z	482.324	11.1069	pos	LysoPC(15:0)	HMDB0010381	Lipids and lipid-like molecules	Glycerophospholipids	Glycerophosphocholines	***	C04230	38.3	0	M+H	C23H48NO7P	-0.745661	1.27613	0.00142035	0.19212	0.655543	1.57521	34091	21642.2	40608.6	20498	42685.4	38165.5	30996.9	36437.5	32084.5	31251.6	19610.8	15687.5	32899.3	26100.4	19458.6	18053.4	21775.4	19552.2
0.62_248.9601m/z	248.96	0.624683	neg	5-(4-Chloro-3-hydroxy-1-butynyl)-2,2'-bithiophene	HMDB0033269	Organoheterocyclic compounds	Bi- and oligothiophenes	Unclassified			38.8	32.3	M-H2O-H	C12H9ClOS2	-1.29204	1.23258	0.0492544	0.985767	-0.250419	0.840652	93657.1	111410	91069.3	43762	105712	100832	109009	95227.1	109335	94311.2	103560	96286.8	106766	125251	109042	117096	120795	112483
10.49_316.3204m/z	316.32	10.4878	pos	Nonadecylic acid	LMFA01010019	Lipids and lipid-like molecules	Fatty Acyls	Fatty acids and conjugates	*	C16535	43.6	24.8	M+NH4	C19H38O2	-1.88392	1.18197	0.0278454	0.985767	-0.388542	0.763901	34798.3	45553.4	34369	45286.3	25929.5	25166.7	31871	30688.7	27987	57088.2	38880.8	49341.6	49998.1	41288.5	41031.9	55052.6	41629.5	47204.4
2.57_281.0990m/z	281.099	2.56977	neg	2-Aminoadenosine	65544	Unclassified	Unclassified	Unclassified			37.4	0	M-H	C10H14N6O4	-4.99363	1.16248	1.81838e-05	0.00937717	-1.36098	0.389318	5700.74	14642.9	4978.81	2831.45	4325.68	6282.94	4457.61	10073.8	7946.96	4708.71	13908.5	10629.2	13526.8	16941.7	15884.2	12812.3	21015.5	12424.8
4.83_282.1674n	300.201	4.82548	pos	Hexaethylene glycol	HMDB0061822	Organic oxygen compounds	Organooxygen compounds	Ethers			42.8	20.1	M+H, M+NH4	C12H26O7	-1.5135	1.1554	0.0235363	0.985767	0.246329	1.18619	67469.2	56879.1	73319.6	83559.8	62342.9	59322	62264.7	70103.7	62674.6	66166.5	50424	55253.1	56148.4	68849.2	47849.2	55793.1	49556.8	71159.4
9.65_288.2892m/z	288.289	9.6486	pos	Heptadecanoic acid	HMDB0002259	Lipids and lipid-like molecules	Fatty Acyls	Fatty acids and conjugates	*		47.4	42.3	M+NH4	C17H34O2	-1.8158	1.14748	0.00483688	0.492789	-0.362819	0.777643	31919.6	41046.5	26663.8	41353.9	27013.6	28109.9	29268.6	31331.9	28348.9	43265.9	35995.4	46350.3	43067.5	37368.7	38544.2	45534.4	37956.5	43555.3
1.56_202.0712m/z	202.071	1.55697	neg	N-Acetylgalactosamine	HMDB0000212	Organic oxygen compounds	Organooxygen compounds	Carbohydrates and carbohydrate conjugates	**	C01074	38.2	0	M-H2O-H	C8H15NO6	-4.05188	1.12243	0.0142381	0.943132	1.06304	2.08933	14050.5	6724.86	12440.5	8960.52	9644.2	9117.46	12331.4	27412.4	22833.1	9664.11	5764.06	7338.71	4584.55	3948.67	5711.33	7761.45	10818.7	7871.38
10.70_468.3079m/z	468.308	10.7048	pos	PC(14:0/0:0)	LMGP01050012	Lipids and lipid-like molecules	Glycerophospholipids	Glycerophosphocholines	*		57.7	93.1	M+H	C22H46NO7P	-1.23125	1.10722	0.0120593	0.88153	0.391935	1.31215	51061.5	38914.3	63254.3	30779.7	58259.1	56039.8	47503	50417.6	47279.5	54959.2	46063.1	29349.1	38090.7	31252.8	45124.7	35033.5	39795.2	46605.6
0.73_144.1017m/z	144.102	0.733317	pos	Malonyl-Carnitin	HMDB0062496	Lipids and lipid-like molecules	Fatty Acyls	Fatty acid esters	*		38.4	0	M+H-H2O	C7H15NO3	-1.41289	1.10669	3.60457e-09	1.48707e-05	-2.41144	0.187968	1599.93	8511.75	982.135	3758.9	1338.54	1126.49	1519.71	575.982	2150.7	1347.01	8211.52	9122.74	7570.05	8664.79	8815.74	7707.99	10828.1	7173.05
0.66_325.0917m/z	325.092	0.664	pos	dCMP	HMDB0001202	Nucleosides, nucleotides, and analogues	Pyrimidine nucleotides	Pyrimidine deoxyribonucleotides	**	C00239	36.9	0	M+NH4	C9H14N3O7P	3.06801	1.102	0.0236509	0.985767	-0.78753	0.579335	11996.2	20706.8	20373.1	4680.92	21499	14399.1	9038.02	10130.8	2969.3	12879.3	19853.7	15821.8	27376.4	18405.8	23091	17895	10298.7	32912.2
14.08_464.3862m/z	464.386	14.0792	pos	Oleic Acid-2,6-diisopropylanilide	64645	Unclassified	Unclassified	Unclassified			36.1	0	M+Na	C30H51NO	-0.29684	1.09825	0.00173491	0.21689	-0.965369	0.512147	8854.09	17288.2	6950.89	9608.05	10638.1	10755.6	8598.61	9515.86	4169.2	10596.4	10583.7	20489.1	9163.6	20840.3	17338.5	24628.8	12993.4	22268.1
0.72_138.0548m/z	138.055	0.71945	pos	Trigonelline	HMDB0000875	Alkaloids and derivatives	Unclassified	Unclassified	***	C01004	38.1	0	M+H	C7H7NO2	-1.39764	1.0868	1.89431e-08	5.20999e-05	-1.5362	0.344793	3395.79	9848.76	2839.81	2060.81	3623.56	4243.81	1843.72	3774.44	4258.19	4521.96	10572.5	10563	9797.14	10487.4	10203.3	6976.27	10693.5	9497.01
0.76_130.0862m/z	130.086	0.761033	pos	L-Pipecolic acid	HMDB0000716	Organic acids and derivatives	Carboxylic acids and derivatives	Amino acids, peptides, and analogues	***	C00408	38.8	0	M+H	C6H11NO2	-0.323392	1.06951	0.0391171	0.985767	-0.825371	0.564337	15276.9	27070.5	15986.9	11824.4	16056.9	16429.5	14222.5	18167.1	14338.2	15189.5	15311.7	16025.6	10192.9	25356.6	38684.7	52212.8	38153.4	20626
2.61_194.1152n	195.122	2.611	pos	Tetraethylene glycol	HMDB0094708	Organic oxygen compounds	Organooxygen compounds	Ethers			43.5	22.6	M+H, M+Na, M+NH4	C8H18O5	-1.14193	1.03378	0.00230112	0.275167	0.323697	1.25153	48400.1	38672.6	57333.3	58377.1	39076.4	47885.9	45483.7	47152.3	43676.7	48215.1	39059.4	42568	44923.4	37938.5	36989.7	36539.3	34183.6	37179
12.14_149.0231m/z	149.023	12.1422	pos	Benzoquinoneacetic acid	HMDB0002334	Organic oxygen compounds	Organooxygen compounds	Carbonyl compounds			48	43.7	M+H-H2O	C8H6O4	-1.12229	1.02628	0.0390563	0.985767	0.0955241	1.06845	146719	137319	137347	163408	138002	142202	144519	151951	143808	152515	126252	146627	136327	138235	127191	144442	135163	144315
0.65_146.0639m/z	146.064	0.652683	neg	5-Methylthiopentanaldoxime	64513	Unclassified	Unclassified	Unclassified			36.7	0	M-H	C6H13NOS	-4.18421	1.02432	0.043263	0.985767	-0.81987	0.566493	12504.7	22073.9	10721.8	3666.63	11145.5	12544.2	13354.4	22251.1	13545.4	12808.8	20172.2	9213.06	37065.2	40859.8	19432.7	19765.8	15561.6	14520.9
0.58_108.0689n	126.103	0.5807	pos	2-Ethylpyrazine	87969	Organoheterocyclic compounds	Diazines	Pyrazines	*		38.9	0	M+H, M+NH4	C6H8N2	1.86345	1.00586	0.022254	0.985767	-0.420256	0.747292	18980.5	25399	12453.9	23091.7	20575.5	27606.5	18173.4	15530.8	15721.5	18690.4	18360.1	33034.3	24332.3	26934.1	31945.7	25207.3	19697.8	23680.4

## Sheet: Model_Control
ID	m/z	Retention time (min)	Ion mode	Metabolites	Compound ID	Super Class	Class	Sub Class	level	kegg	Score	Fragmentation Score	Adducts	Formula	Mass Error (ppm)	VIP	P-value	adj.P-value	log2(FC)	FC	average(Model)	average(Control)	Model1	Model2	Model3	Model4	Model5	Model6	Model7	Model8	Control1	Control2	Control3	Control4	Control5	Control6	Control7	Control8
14.47_369.3509m/z	369.351	14.47	pos	Cholesterol	LMST01010001	Lipids and lipid-like molecules	Steroids and steroid derivatives	Cholestane steroids	**	C00187	38.8	0	M+H-H2O	C27H46O	-1.78437	37.2914	0.044397	0.825455	0.731036	1.65983	2.57102e+07	1.54896e+07	2.44906e+07	2.72343e+07	2.58141e+07	2.45963e+07	2.23097e+07	2.88428e+07	2.32306e+07	2.91632e+07	2.66714e+07	2.66227e+07	124976	2.44615e+07	110881	2.486e+07	141474	2.09241e+07
11.08_525.2848n	526.292	11.0754	pos	PE(0:0/22:6(4Z,7Z,10Z,13Z,16Z,19Z))	LMGP02050060	Lipids and lipid-like molecules	Glycerophospholipids	Glycerophosphoethanolamines	*		56.9	87.2	M+H, M+Na	C27H44NO7P	-1.3129	14.7855	0.0269725	0.825455	-0.21159	0.863585	8.62208e+06	9.98406e+06	9.20243e+06	7.05176e+06	9.33666e+06	7.78295e+06	8.77614e+06	8.55673e+06	7.8775e+06	1.03925e+07	9.8509e+06	9.50071e+06	8.3204e+06	1.06633e+07	1.03549e+07	1.2125e+07	8.94845e+06	1.01089e+07
12.34_481.3162n	482.323	12.3407	pos	LysoPE(18:0/0:0)	HMDB0011130	Lipids and lipid-like molecules	Glycerophospholipids	Glycerophosphoethanolamines	***		58.5	95.8	M+H, M+Na, M+H-H2O	C23H48NO7P	-1.41253	8.87108	0.0146854	0.825455	-0.402916	0.756328	1.75131e+06	2.31554e+06	1.49112e+06	1.23528e+06	2.00217e+06	1.69594e+06	1.74966e+06	2.68227e+06	1.27435e+06	1.87968e+06	2.71371e+06	2.00594e+06	2.2536e+06	2.7249e+06	2.54047e+06	2.24811e+06	1.75854e+06	2.27904e+06
12.60_766.5404m/z	766.54	12.5976	neg	PC(20:4(5Z,8Z,11Z,14Z)/15:0)	LMGP01011901	Lipids and lipid-like molecules	Glycerophospholipids	Glycerophosphocholines	**	C00157	37.4	0	M-H	C43H78NO8P	1.5039	7.92227	0.0448149	0.825455	0.633029	1.55082	1.56505e+06	1.00918e+06	1.53577e+06	1.72023e+06	1.64761e+06	1.56016e+06	1.48979e+06	1.60463e+06	1.36665e+06	1.59559e+06	1.46149e+06	1.51054e+06	1.46273e+06	171926	1.65095e+06	158044	1.50744e+06	150311
14.58_840.5507m/z	840.551	14.5837	pos	PS(O-16:0/22:2(13Z,16Z))	LMGP03020016	Lipids and lipid-like molecules	Glycerophospholipids	Glycerophosphoserines			37.9	0	M+K	C44H84NO9P	-1.03961	6.77136	0.0148561	0.825455	0.997451	1.99647	734456	367877	539059	624513	677944	753121	606929	1.03543e+06	597170	1.04149e+06	352114	645566	0.000133046	595002	0.000133046	508162	48552	793623
11.45_453.2848n	454.292	11.4538	pos	LysoPE(16:0/0:0)	HMDB0011503	Lipids and lipid-like molecules	Glycerophospholipids	Glycerophosphoethanolamines	***		58.9	98.2	M+H, M+Na, M+H-H2O	C21H44NO7P	-1.55381	5.24812	0.00450165	0.825455	-0.283392	0.821657	807863	983211	804087	627560	928920	753015	794075	923245	693697	938303	1.07442e+06	975449	881449	1.06139e+06	1.04279e+06	990947	818204	1.02104e+06
0.75_160.1329m/z	160.133	0.747183	pos	METHACHOLINE	43545	Organic nitrogen compounds	Organonitrogen compounds	Quaternary ammonium salts		C07471	52.3	72.9	M+H	C8H17NO2	-1.73381	4.25976	0.00245965	0.825455	0.65216	1.57152	418322	266189	265177	399389	341311	391148	595187	465225	393026	496111	301424	311449	210357	331486	259586	292248	272829	150135
11.08_1051.5758m/z	1051.58	11.0754	pos	PIM1(17:0/18:1(9Z))	LMGP15010013	Lipids and lipid-like molecules	Glycerophospholipids	Glycerophosphoinositolglycans			37.4	0	M+K	C50H93O18P	2.66475	3.2748	0.0491456	0.825455	-0.364787	0.776584	231034	297501	282543	151524	266466	169912	253042	216148	188348	320292	303424	252094	211657	343807	320948	397172	221640	329266
11.45_452.2787m/z	452.279	11.4508	neg	1-(2-methoxy-13-methyl-6Z-tetradecenyl)-sn-glycero-3-phosphoethanolamine	LMGP02060010	Lipids and lipid-like molecules	Glycerophospholipids	Glycerophosphoethanolamines			48	43.5	M-H	C21H44NO7P	0.924621	2.86903	0.00832872	0.825455	-0.246961	0.84267	271645	322363	277483	236388	315654	253732	274765	281065	231877	302199	335991	311044	285188	361462	345649	317886	260382	361301
13.29_571.2892m/z	571.289	13.2878	neg	PI(16:0/0:0)	LMGP06050002	Lipids and lipid-like molecules	Glycerophospholipids	Glycerophosphoinositols	*		43.6	25.9	M-H	C25H49O12P	0.572516	2.48326	0.0316858	0.825455	-0.221651	0.857584	285968	333458	340067	240192	328212	244746	280794	290310	262831	300590	349176	322019	306968	365559	334390	390775	248597	350175
11.51_546.3546m/z	546.355	11.5136	pos	LysoPC(20:3(8Z,11Z,14Z))	HMDB0010394	Lipids and lipid-like molecules	Glycerophospholipids	Glycerophosphocholines	*		38.2	0	M+H	C28H52NO7P	-1.49031	2.40626	0.00680229	0.825455	-0.381397	0.767694	139366	181538	150471	115360	130410	103150	156605	136262	156685	165982	180988	212924	133134	197560	198658	202417	135741	190884
13.23_572.2953n	555.292	13.2255	pos	1-hexadecanoyl-sn--glycero-3-phospho-D-myo-inositol	LMGP02060006	Lipids and lipid-like molecules	Glycerophospholipids	Glycerophosphoinositols			36.6	0	M+H-H2O, M+H	C25H49O12P	-1.53924	2.19546	0.0303928	0.825455	-0.375111	0.771046	127300	165100	172264	91784.8	149126	99425.4	120599	139846	96573	148780	177788	151200	153456	181108	160342	220011	103452	173442
11.26_528.3080m/z	528.308	11.2602	pos	LysoPE(0:0/22:5(7Z,10Z,13Z,16Z,19Z))	HMDB0011495	Lipids and lipid-like molecules	Glycerophospholipids	Glycerophosphoethanolamines	*		56.3	90.1	M+H	C27H46NO7P	-0.876198	2.11233	0.0393524	0.825455	-0.314025	0.804394	142824	177555	159837	126880	149382	118168	151824	125273	121050	190179	179203	206186	133102	194351	208357	192875	112387	193979
12.98_555.2731m/z	555.273	12.9771	neg	PG(22:6(4Z,7Z,10Z,13Z,16Z,19Z)/0:0)	LMGP04050016	Lipids and lipid-like molecules	Glycerophospholipids	Glycerophosphoglycerols			37	0	M-H	C28H45O9P	0.392491	2.00629	0.000168751	0.278473	0.558962	1.47321	80885.5	54904.3	72852.6	88722.4	86701.2	98060.9	71343	78452.7	81840.4	69110.7	52960	48492.7	57012.9	55176.6	51885.2	54204.6	78045.2	41457.3
11.96_548.3703m/z	548.37	11.9571	pos	LysoPC(20:2(11Z,14Z))	HMDB0010392	Lipids and lipid-like molecules	Glycerophospholipids	Glycerophosphocholines	***	C04230	37.8	0	M+H	C28H54NO7P	-1.34695	1.97654	0.00915123	0.825455	-0.444307	0.734937	80035	108900	96352.7	50960.8	82999.6	62961.4	82709.5	70124.7	109318	84853.3	94577	130731	74875.2	122176	118304	125437	91272.5	113831
0.71_146.1173m/z	146.117	0.7056	pos	Cyclohexane-1-carboxylate	67955	Organic acids and derivatives	Carboxylic acids and derivatives	Carboxylic acids	**	C09822	38.7	0	M+NH4	C7H12O2	-1.95498	1.88697	0.0380267	0.825455	-0.380296	0.76828	104836	136455	86655.1	133666	95824.7	76507.2	80901.6	161146	80427.4	123560	130838	104428	129301	134241	132506	126125	146829	187374
0.76_241.1541m/z	241.154	0.761033	pos	Rimiterol	2335	Unclassified	Unclassified	Unclassified			38.7	0	M+NH4	C12H17NO3	-2.35547	1.88248	0.0101866	0.825455	-0.43769	0.738316	70750.3	95826.7	54206	83624.4	78476.6	58559.9	64575.5	96229.9	49193.1	81137.4	111623	62545.4	99028.8	86466	102610	98436.9	118471	87432.1
1.04_241.1541m/z	241.154	1.04108	pos	BUFEXAMAC	44293	Unclassified	Unclassified	Unclassified			38.5	0	M+NH4	C12H17NO3	-2.49319	1.84105	0.0107751	0.825455	-0.416814	0.749077	79239.3	105783	56330.5	92324.1	88380.5	53589.2	76923.7	113911	64505.9	87949.4	117412	74746.6	121308	108937	95425.9	112269	115826	100336
0.72_244.0923m/z	244.092	0.71945	pos	Cytidine	HMDB0000089	Nucleosides, nucleotides, and analogues	Pyrimidine nucleosides	Unclassified	***	C00475	50.5	60.1	M+H	C9H13N3O5	-1.96447	1.82318	0.0437602	0.825455	-0.713229	0.609954	51945.2	85162.5	26996.1	42042.2	114494	46444.8	44275.1	69924.9	13325.2	58058.9	121801	39999.1	99478.4	59036.6	73677.9	112001	108552	66753.4
0.73_246.0902m/z	246.09	0.733317	pos	Asparaginyl-Methionine	HMDB0028737	Organic acids and derivatives	Carboxylic acids and derivatives	Amino acids, peptides, and analogues			37.2	0	M+H-H2O	C9H17N3O4S	-1.66925	1.80089	1.06379e-05	0.0438865	1.51203	2.85211	31586.9	11074.9	36000.6	26428.4	26238.9	23281.2	31090.6	31176.2	49559.5	28919.9	11980.3	16463	9758.49	12353.1	12190.3	7948.23	10048.1	7857.99
12.91_385.2732m/z	385.273	12.9128	pos	MG(0:0/22:6(4Z,7Z,10Z,13Z,16Z,19Z)/0:0)	LMGL01010027	Lipids and lipid-like molecules	Glycerolipids	Monoradylglycerols	*		38.1	0	M+H-H2O	C25H38O4	-1.41534	1.78347	0.0438873	0.825455	0.455594	1.37135	88207.7	64321.9	123375	101110	76756.6	80556.4	60780.7	69868.3	103924	89290.5	79459.9	98534.5	64728.3	36315.7	70481.3	46673.1	81540.4	36841.9
10.62_380.2553m/z	380.255	10.6201	pos	Sphingosine-1-phosphate	3891	Lipids and lipid-like molecules	Sphingolipids	Phosphosphingolipids	**	C06124	56.7	90.4	M+H	C18H38NO5P	-1.93924	1.64865	0.047779	0.825455	0.771688	1.70727	44706.1	26185.8	49256.2	61420.2	19305.9	69239.4	30584.7	35883.3	63995.9	27963	24169.7	40265.6	20999.3	17690.5	17184.8	18121.9	57703	13351.5
11.31_453.2849n	454.292	11.3103	pos	1-(2-methoxy-6Z-pentadecenyl)-sn-glycero-3-phosphoethanolamine	LMGP02060012	Lipids and lipid-like molecules	Glycerophospholipids	Glycerophosphoethanolamines			53.7	73.7	M+H, M+Na	C21H44NO7P	-1.49249	1.59026	0.0200631	0.825455	-0.169287	0.889282	180512	202986	201251	167557	191597	184426	159661	166642	184310	188647	232460	207956	171173	213616	209233	212900	181991	194556
4.76_503.9504m/z	503.95	4.75752	pos	Acyclovir triphosphate	790	Unclassified	Unclassified	Unclassified			38.3	0	M+K	C8H14N5O12P3	4.35635	1.56382	0.0168092	0.825455	1.41058	2.65845	25405.5	9556.51	36441.5	26801.3	13783.1	54322.4	22801.6	6601.36	33355.7	9136.86	16166.1	14718.7	6754.48	7593.15	3095.83	8965.7	10836.6	8321.47
11.97_506.3606m/z	506.361	11.9726	pos	PC(P-18:1(9Z)/0:0)	46693	Lipids and lipid-like molecules	Glycerophospholipids	Glycerophosphocholines	**	C04230	37.2	0	M+H	C26H52NO6P	0.108191	1.34601	0.019057	0.825455	1.11241	2.16207	25099.3	11608.9	36898.7	20798.3	13889.7	34254.7	20408.8	8195.16	45867.3	20481.6	10667.8	24200.3	3037.84	12787	6071.34	14535.6	15767	5804.31
2.71_384.1143m/z	384.114	2.71168	pos	Succinyladenosine	HMDB0000912	Nucleosides, nucleotides, and analogues	Purine nucleosides	Unclassified			48.8	51.5	M+H	C14H17N5O8	-1.81008	1.33701	0.0285939	0.825455	-0.302603	0.810788	65008.6	80179.5	60694	94145	65855.4	63841.5	61059.1	60543.5	57816.5	56114	79791.8	64874.6	82004.8	85434	91949.5	88574.2	91549.8	57257.3
0.59_239.1145m/z	239.115	0.59485	neg	Homocarnosine	HMDB0000745	Organic acids and derivatives	Peptidomimetics	Hybrid peptides	**	C00884	44.6	37.1	M-H	C10H16N4O3	-1.83003	1.30524	0.0391757	0.825455	0.480281	1.39502	55150.4	39533.9	82966.9	53275.5	37513	49659.2	51840.6	37731.4	80198.4	48018.3	39560.2	49541.7	30993.4	39632.1	32443	47759.8	48970.1	27371
13.12_531.2731m/z	531.273	13.1153	neg	(2-{[3-(3,4-dihydroxyphenyl)prop-2-enoyl]oxy}ethyl)trimethylazanium	HMDB0136312	Phenylpropanoids and polyketides	Cinnamic acids and derivatives	Hydroxycinnamic acids and derivatives			37.4	0	2M-H	C14H20NO4+	3.64486	1.28296	0.000837746	0.601233	0.445406	1.3617	44067.1	32361.9	35933	56832.8	44092.9	46555.5	42764.5	48561	32770.2	45026.8	33923.8	27705.4	35970.1	33129.6	31706.9	32114.2	33667.7	30677.4
0.76_282.1191m/z	282.119	0.761033	pos	Glutamyl-Isoleucine	85736	Organic acids and derivatives	Carboxylic acids and derivatives	Amino acids, peptides, and analogues			38.1	0	M+Na	C11H19N2O5-	1.85749	1.27625	0.0385819	0.825455	-0.357675	0.780421	34765.4	44547	33960.1	21263.4	35287.3	28107.1	37944.4	37644.7	36748.3	47168	35594.9	39751.4	39609.5	51554.6	51017.3	47905.6	31454.9	59488
12.08_564.3652m/z	564.365	12.0821	pos	PC(18:1(9Z)/2:0)[U]	39642	Unclassified	Unclassified	Unclassified			37.5	0	M+H	C28H54NO8P	-1.36681	1.27356	0.00910044	0.825455	0.477666	1.39249	37100.8	26643.5	37495.4	34100.2	28254.4	32207.9	42612.6	36388.2	50598	35150	24798	35765.1	36624.9	19695.6	23091.5	17518.9	25817	29837.3
0.75_309.0461m/z	309.046	0.750317	neg	Cabbage identification factor 2	89422	Organic acids and derivatives	Carboxylic acids and derivatives	Amino acids, peptides, and analogues			36	0	M-H2O-H	C15H12N4O3S	2.95871	1.25664	0.0407069	0.825455	-0.403663	0.755936	48135.5	63676.7	30736.5	25721.1	63776.4	54209.5	48337.5	63811.8	52681.6	45809.4	85330.4	44896.5	70929.1	53141.9	65716.5	61374.6	76415.5	51608.7
13.42_330.2763n	313.273	13.4227	pos	MG(0:0/16:0/0:0)	HMDB0011533	Lipids and lipid-like molecules	Glycerolipids	Monoradylglycerols	***		37.7	0	M+H-H2O, M+H	C19H38O4	-2.05426	1.18836	0.0369274	0.825455	1.02536	2.03546	27806.9	13661.2	57407.9	17731.4	6774.05	45250.2	22763.1	16612.5	32281.8	23634.3	9046.28	23576.3	12597.8	14007.6	18046.9	7604.12	14818.7	9591.9
0.75_231.1699m/z	231.17	0.747183	pos	Leucyl-Valine	HMDB0028942	Organic acids and derivatives	Carboxylic acids and derivatives	Amino acids, peptides, and analogues	***		38.5	0	M+H	C11H22N2O3	-1.79046	1.18733	0.00655577	0.825455	-0.472825	0.720552	27902.5	38723.7	24616.7	28203.8	33895.3	41035.3	23948.2	25246.7	20020.2	26253.6	42812	26700	38171.5	34552.9	42350.7	49217.4	42143.9	33841.3
10.70_468.3079m/z	468.308	10.7048	pos	PC(14:0/0:0)	LMGP01050012	Lipids and lipid-like molecules	Glycerophospholipids	Glycerophosphocholines	*		57.7	93.1	M+H	C22H46NO7P	-1.23125	1.17801	0.0192294	0.825455	-0.35691	0.780835	38914.3	49836.8	46063.1	29349.1	38090.7	31252.8	45124.7	35033.5	39795.2	46605.6	44391.4	63240.5	39939.5	56225.9	56046.4	55455.8	35028.4	48366.6
10.63_378.2416m/z	378.242	10.6349	neg	Phytosphingosine-1-P	HMDB0012280	Lipids and lipid-like molecules	Sphingolipids	Phosphosphingolipids	*		38.8	1.24	M-H2O-H	C18H40NO6P	0.270013	1.16885	0.0377466	0.825455	0.890295	1.85356	19504.5	10522.7	22241.1	27381.1	7573.47	32205.3	13872	14334	27602.9	10826.1	9546.3	17833.4	7127.32	7557.19	6461.77	6860.56	23085.1	5710.37
13.20_346.2577m/z	346.258	13.1952	pos	(9R,10S,12Z)-9,10-Dihydroxy-8-oxo-12-octadecenoic acid	95091	Lipids and lipid-like molecules	Fatty Acyls	Lineolic acids and derivatives	*		36	0	M+NH4	C18H32O5	-3.28862	1.16646	0.0153026	0.825455	-0.650104	0.637235	17671.2	27731.1	26278.3	11328.7	26466.4	11075.2	15386.2	13903.1	16503.2	20428.9	27396.9	29345.2	19713.6	31637.7	31356.5	33892.2	11561.4	36945.6
11.18_478.2922m/z	478.292	11.1839	pos	LysoPE(18:2(9Z,12Z)/0:0)	HMDB0011507	Lipids and lipid-like molecules	Glycerophospholipids	Glycerophosphoethanolamines	***		54.9	83.1	M+H	C23H44NO7P	-1.32601	1.12535	0.0177695	0.825455	-0.37765	0.76969	43857.8	56981.1	51183.9	33046.6	48932.5	40689.3	47856.9	38336.7	44284.3	46532.2	54142.7	79662.5	41702.9	62270.5	58835.7	65793.4	45714.1	47727
1.79_367.1494m/z	367.149	1.79392	pos	1-(1,2,3,4,5-Pentahydroxypent-1-yl)-1,2,3,4-tetrahydro-beta-carboline-3-carboxylate	HMDB0012492	Alkaloids and derivatives	Harmala alkaloids	Unclassified			49.6	54.6	M+H	C17H22N2O7	-1.53653	1.10642	0.0070421	0.825455	-0.226561	0.85467	57595.4	67389	53366	66196.1	51258.4	46634.7	56461.5	68037	56133.8	62675.4	71686.1	59461.5	70303.4	66930.7	64620.7	69954.5	72794.5	63360.9
11.08_385.2730m/z	385.273	11.0754	pos	24-Nor-5beta-chol-22-ene-3alpha,7alpha,12alpha-triol	LMST04060012	Unclassified	Unclassified	Unclassified			53	74	M+Na	C23H38O3	4.52326	1.10085	0.0182381	0.825455	-0.157765	0.896412	77920.2	86924.4	74370.2	77557	87662.6	71604.1	77079.4	83406.2	66515	85166.7	96672.8	79082.1	84451.1	80588.7	91582.4	92721.4	87464.6	82832.5
11.11_482.3238m/z	482.324	11.1069	pos	LysoPC(15:0)	HMDB0010381	Lipids and lipid-like molecules	Glycerophospholipids	Glycerophosphocholines	***	C04230	38.3	0	M+H	C23H48NO7P	-0.745661	1.07222	0.00631307	0.825455	-0.505323	0.704503	21642.2	30719.8	19610.8	15687.5	32899.3	26100.4	19458.6	18053.4	21775.4	19552.2	26682.4	33998.3	23203	34824.4	32515.3	40526.9	24490.9	29517.5
0.69_315.1420m/z	315.142	0.691767	pos	Psicofuranine	66308	Unclassified	Unclassified	Unclassified			36.5	0	M+NH4	C11H15N5O5	2.91492	1.07176	0.042744	0.825455	-0.321715	0.800118	31699	39618	34146.1	25924.2	32344.6	28483.7	23592.7	28649.5	34247.4	46204.1	37908.8	32486	41100.5	45069.5	40005.8	40423.7	28178.2	51771.2
10.77_452.2765m/z	452.276	10.7732	pos	LysoPE(0:0/16:1(9Z))	HMDB0011474	Lipids and lipid-like molecules	Glycerophospholipids	Glycerophosphoethanolamines	*		56.6	89.7	M+H	C21H42NO7P	-1.4834	1.03963	0.0261528	0.825455	0.298107	1.22953	49892.2	40578.2	57655.9	45443.2	39400	58431.4	46047.9	39539.2	63907.2	48712.5	43955	46904.9	31788.3	41079.5	40711.6	43986.1	43110.3	33090.1
4.86_712.5050m/z	712.505	4.85967	pos	CerP(d18:1/20:0)	HMDB0010702	Lipids and lipid-like molecules	Sphingolipids	Phosphosphingolipids	*		36.4	0	M+K	C38H76NO6P	1.17718	1.02473	0.0345532	0.825455	-0.316873	0.802808	28529.2	35536.8	20137.6	25929.5	35870	30009.8	29401	31056	16494.9	39334.5	38156.8	30952.1	30553.5	39302.2	39494.9	31963.4	36398.1	37473
14.08_464.3862m/z	464.386	14.0792	pos	Oleic Acid-2,6-diisopropylanilide	64645	Unclassified	Unclassified	Unclassified			36.1	0	M+Na	C30H51NO	-0.29684	1.02148	0.00315759	0.825455	0.888878	1.85174	17288.2	9336.2	10583.7	20489.1	9163.6	20840.3	17338.5	24628.8	12993.4	22268.1	6601.81	10004.4	7471.03	11717.3	6307.32	14098.7	9223.81	9265.17
0.62_248.9601m/z	248.96	0.624683	neg	5-(4-Chloro-3-hydroxy-1-butynyl)-2,2'-bithiophene	HMDB0033269	Organoheterocyclic compounds	Bi- and oligothiophenes	Unclassified			38.8	32.3	M-H2O-H	C12H9ClOS2	-1.29204	1.0128	0.0113946	0.825455	0.172626	1.12711	111410	98845.9	103560	96286.8	106766	125251	109042	117096	120795	112483	99778.6	96359.5	90796.1	98299.5	113490	93202.4	106259	92581.9
0.76_146.0922m/z	146.092	0.761033	pos	4-Guanidinobutanoic acid	HMDB0003464	Organic acids and derivatives	Carboxylic acids and derivatives	Amino acids, peptides, and analogues	***	C01035	38.7	0	M+H	C5H11N3O2	-1.42992	1.00748	0.00661977	0.825455	-0.395091	0.760441	17692.2	23265.7	22863.5	13234.7	17910.4	16875.9	17549.6	15127.6	20648.4	17327.3	17973.3	20894.5	19039	25514.6	27600.4	28656.4	24693.1	21753.9
1.68_271.0742m/z	271.074	1.6761	pos	3-(Cystein-S-yl)acetaminophen	HMDB0240217	Organic acids and derivatives	Carboxylic acids and derivatives	Amino acids, peptides, and analogues			43.9	27.9	M+H	C11H14N2O4S	-1.73249	1.00745	0.0318361	0.825455	-0.365532	0.776182	27237.4	35091.6	29584.7	25001.8	26590.9	22631.5	30764.5	23274.6	24235.7	35815.9	30692.5	40128.2	29149.9	42376.7	38614.7	34745	20142.2	44883.2
